# Supplementary material for: The Association between the Substitution of Red Meat with Legumes and the Risk of Primary Liver Cancer in the UK Biobank: A Cohort Study
Source: Nutrients. 2024 Jul 23;16(15):2383. doi: 10.3390/nu16152383 (PMC11314238; doi:10.3390/nu16152383)
Supplement: Supplementary file 1 [file nutrients-16-02383-s001.zip]

Archive with 1 entries (1 files):
- nutrients-3091662-supplementary-materials.pdf
